# Supplementary material for: Mechanistic Studies of the Proton-Coupled Electron Transfer Reactivity of a Cobalt Complex with a Proton-Responsive PNP Pincer-Type Ligand
Source: Inorg Chem. 2025 Jul 10;64(28):14466–74. doi: 10.1021/acs.inorgchem.5c01792 (PMC12284867; doi:10.1021/acs.inorgchem.5c01792)
Supplement: Supplementary file 2 [file ic5c01792_si_002.xyz]

77
2H+ / Low Spin
  Co  1.02714726094544      9.29655957798134     16.66694634061729
  N   1.88270873104563     10.85278612083646     17.45782539231176
  P   2.90366978788787      8.25499820313385     17.09368338355852
  O   3.79148444709435     14.22366580025287     18.97084539508440
  C   3.23427470915577     10.90268099027687     17.64995983118929
  P   -0.75454110974556     10.55193965053323     16.49238572525735
  N   0.25201896230576      7.87167930487654     15.86364823941408
  C   3.87746662592009     12.01427699226245     18.16191290142363
  H   4.95174646481967     12.00438880056358     18.29272291003307
  C   3.13604391507587     13.14510855159051     18.49177298348338
  C   1.75549546156484     13.10445451133820     18.31592420922034
  H   1.13619175098890     13.95518152719776     18.57462095747356
  C   1.16523622884795     11.95709200223985     17.81631486310244
  C   4.03176644770390      9.69741244172176     17.25937339424986
  H   4.86749721825061      9.54324636873368     17.94488341196411
  H   4.45881980677796      9.86956417368601     16.26664783293030
  C   2.89427252278876      7.42757414406768     18.77892365714095
  C   1.76549929006951      6.38478525119213     18.80218318480585
  H   1.67483914673644      5.98679466160054     19.81803422303684
  H   1.95541796584703      5.54946250025964     18.12804991520887
  H   0.81414377478229      6.84475821716342     18.52389001891686
  C   2.52483462583806      8.53384034438558     19.78253606064195
  H   2.40346165906555      8.07895478030906     20.77064717059881
  H   1.58451639334910      9.01493604329815     19.50092471591999
  H   3.30063849434851      9.29900550751563     19.85651717529511
  C   4.22216134564536      6.79029350139000     19.19505019383163
  H   4.14168147785333      6.45700259862879     20.23525246192782
  H   5.04990453347627      7.50093312191618     19.13586292655509
  H   4.46601861709168      5.91895348389909     18.58530364033447
  C   3.76849166328373      7.21132519159699     15.79222650514581
  C   3.20616980574778      5.78402914205769     15.76129226009967
  H   3.60495677131373      5.27225959079265     14.87970063932002
  H   2.11798650199642      5.77719963361603     15.69353505579170
  H   3.50389278055486      5.21165011303371     16.64119084806310
  C   5.29254797078271      7.14733415452853     15.97066069967316
  H   5.70972889444263      6.55492396950780     15.14951016707006
  H   5.57919840010234      6.67082458731938     16.90727401329126
  H   5.75297081253827      8.13627334696164     15.93075944749877
  C   3.45671290853022      7.89741193917560     14.45013009505722
  H   3.96056984132659      7.34796644582499     13.64828587330214
  H   3.81787031304982      8.92895344364807     14.42889321711589
  H   2.38449246186991      7.90803957951077     14.25041064222077
  C   -0.32316304608115     11.87926243979702     17.68941698067768
  H   -0.75188096991465     12.85522853448202     17.45468020712867
  H   -0.73395872335250     11.57221756517011     18.65631993115525
  C   -2.39579516866548      9.91720249953736     17.15548091494213
  C   -3.13142134542136      9.07309963657169     16.10735675955774
  H   -3.98149583184326      8.58037041327715     16.58997358222881
  H   -2.48900149678907      8.30048014691792     15.68446215611248
  H   -3.52031159555628      9.68721913068045     15.29369724724556
  C   -2.01980171220893      9.01735779736329     18.34644606036458
  H   -2.93749047506168      8.63251153412900     18.80331073462010
  H   -1.46835623839265      9.56937948532126     19.11221903615053
  H   -1.40337324692382      8.17614580256367     18.02512815409434
  C   -3.32888740944626     11.03181607029974     17.65106920811238
  H   -4.23446717976519     10.56836135378897     18.05633376118593
  H   -3.62719202652159     11.70749757410428     16.85044077355256
  H   -2.87367569849666     11.61968563944579     18.44995739841248
  C   -0.93732281586274     11.43189461097483     14.84529906187060
  C   0.37613467524888     12.20904213523870     14.65118930145759
  H   0.38754385271987     12.62837578697813     13.64036275284924
  H   1.24097967069441     11.54948038545247     14.76520181562658
  H   0.47240307961343     13.03503946965876     15.35924291568118
  C   -1.02944382522140     10.37974165361063     13.72944719769533
  H   -1.02733457672240     10.89198397582246     12.76200053194174
  H   -1.94044439972483      9.78517942104999     13.79517073567592
  H   -0.17322183349803      9.70247676925586     13.76449989211582
  C   -2.11753187816830     12.40367328043163     14.76207262328013
  H   -2.04973186637871     12.96024964117382     13.82129698870305
  H   -2.10448957571208     13.12715293431590     15.58075518634861
  H   -3.07558875976124     11.88195359850211     14.77155526364248
  C   -0.23377535584357      6.96612644103016     15.32893699598368
  C   -0.83840722157242      5.83852904985242     14.64932964472221
  H   -1.92267945533514      5.86383807009676     14.77891582561520
  H   -0.44936571475695      4.90402594350473     15.05962684791878
  H   -0.60627116484541      5.88265784608983     13.58256493392362
  H   3.16336200549706     14.93865792608500     19.15852391022657
77
2H+ / High Spin
  Co  0.98696151078372      9.15311658879262     16.42275052990540
  N   1.94883553435424     10.86814030128253     17.37623220777771
  P   2.94489893457141      8.14695890064539     17.11745009892487
  O   3.90229589199455     14.26216689399856     18.68548584104625
  C   3.28666311295911     10.88526694662971     17.55421069986667
  P   -0.83840111653928     10.56606867585943     16.48180274626292
  N   0.29727108477732      7.80294898681032     15.13825319394111
  C   3.95905463217411     12.01114143525150     18.00191934293844
  H   5.03399961067179     11.99854042847184     18.13123165584418
  C   3.22810631130020     13.16489764756376     18.27747738912250
  C   1.84052662331670     13.13525302195462     18.14083146014299
  H   1.23921482371228     14.00329532414232     18.38633062698656
  C   1.23678961783571     11.96570213730239     17.70672996634592
  C   4.05088200916394      9.62416594674793     17.24656284072652
  H   4.85872832238730      9.49015836782629     17.97004447310529
  H   4.52742022880192      9.73497031628781     16.26770527132316
  C   2.85470498372862      7.46606272121196     18.87000278348659
  C   1.72884509827253      6.42024270581464     18.91093959787411
  H   1.58305732703993      6.09314424862320     19.94560021398000
  H   1.95570747038550      5.54158610165202     18.30675680791692
  H   0.78917649408528      6.84950551182097     18.55284817148096
  C   2.42931387791450      8.64231659871574     19.76605862634674
  H   2.24770819216586      8.26131367792261     20.77596803880477
  H   1.50970456237167      9.10698182880293     19.40200478902718
  H   3.20264876363318      9.41073213329844     19.82920334758274
  C   4.15360350069875      6.86698786895552     19.41447556686617
  H   4.01488398818224      6.62195075724740     20.47318039729283
  H   4.98663478511631      7.56990875695098     19.34116991928241
  H   4.42421892219531      5.94727353151208     18.89399049800192
  C   3.95207128634708      7.03446327566911     15.98076834712990
  C   3.36498502194714      5.61680123529354     15.99239234586312
  H   3.82430985965065      5.03684177992109     15.18546413792227
  H   2.28472161010131      5.63020856886626     15.82928413041996
  H   3.56891433741992      5.10048056603229     16.93210440465418
  C   5.45402287168102      6.97773124107528     16.28922287687531
  H   5.94086336699564      6.35211178202671     15.53307815870866
  H   5.66189344902506      6.54413178184432     17.26618593565211
  H   5.91577761713158      7.96628329121321     16.24560605042644
  C   3.76386090879495      7.62468887907867     14.57082177490730
  H   4.32381979740931      7.01310650475088     13.85586699287705
  H   4.14203451245890      8.64789638272001     14.49947142911717
  H   2.71279061881699      7.62575370590837     14.28019861473884
  C   -0.26373364425859     11.85565629686147     17.67232903132379
  H   -0.71973388468486     12.83385609427852     17.51030596037825
  H   -0.58575727764255     11.51754162503199     18.66303522692905
  C   -2.41238616087816      9.93620837989386     17.29112400577246
  C   -3.22223819313184      9.11823633808813     16.27653745089168
  H   -4.02090151718181      8.58818790123514     16.80536519101662
  H   -2.59871879418120      8.37595563956556     15.77240560366873
  H   -3.68559651511110      9.75631784418802     15.52247653990190
  C   -1.91281261060929      8.98546632355222     18.39474993283836
  H   -2.77357028471727      8.56521455157952     18.92501807762324
  H   -1.28582280906217      9.50068675352068     19.12729586434646
  H   -1.33492636661195      8.16080099926214     17.96829207629684
  C   -3.30406536749533     11.01240433703663     17.92215720258973
  H   -4.15499269414954     10.52255287677988     18.40800895412598
  H   -3.69632581805533     11.70894330286423     17.18174000558913
  H   -2.77357627099566     11.58406327869555     18.68647173790139
  C   -1.17147131554865     11.54610965466225     14.91288263669449
  C   0.12817111334800     12.32077599574683     14.63153029620999
  H   0.03671820927975     12.81434808407979     13.65895936132803
  H   0.99225962814381     11.65077105608936     14.59137672415148
  H   0.32063234478068     13.08977439677072     15.38199626797935
  C   -1.39197435446690     10.56795091108662     13.74856415015308
  H   -1.48393031844469     11.14001924227444     12.81954797940282
  H   -2.29883676562475      9.97607936270013     13.87172605207064
  H   -0.54642715094880      9.88477365331819     13.65133235291624
  C   -2.33961824597985     12.52996287244739     15.00213962559877
  H   -2.36178407782253     13.14015426226851     14.09261234544313
  H   -2.24163981266363     13.20560367824172     15.85504773943815
  H   -3.29672650436133     12.01158244949884     15.07746899443992
  C   -0.17024574675642      6.95705419215638     14.50229534665003
  C   -0.76137333216708      5.89404834158281     13.71401437647942
  H   -1.84841935756223      5.91965172731086     13.81446876076567
  H   -0.38864254087497      4.92728353460405     14.05878482803548
  H   -0.49533496680908      6.02645535942335     12.66332863400506
  H   3.28284396141068     14.99148302380531     18.84460364354235
83
2H2+ / Low Spin
  Co  1.70554887660103      9.98526915304636     14.95068159673141
  N   2.51654717823497     11.48161173035977     15.93173600717787
  P   3.53558956446361      8.85145304849606     15.65944009584362
  O   4.28922109684701     14.90230562479274     17.40762639100410
  C   3.86560544186674     11.53054956048250     16.08378993819494
  P   -0.21015460448231     11.23556942473332     14.99559973654513
  N   0.91243498516604      8.50482504233803     14.13034958544833
  C   4.50508681444515     12.65078676085428     16.57912423164889
  H   5.58329002524661     12.65264700073137     16.68358329031285
  C   3.74859743046805     13.76478331603563     16.94213675037504
  N   2.54848867846920     10.65628032183565     13.22228851414090
  C   2.35942946209549     13.69244864403835     16.84503894804602
  H   1.74201016725589     14.52225767358908     17.16181527458071
  C   1.77675013073642     12.54145905649346     16.35583488248549
  C   4.65311232633588     10.30822696071727     15.71777674965435
  H   5.50158641181942     10.18287096441277     16.39244681507114
  H   5.05362613596961     10.41944189036637     14.70508265524045
  C   3.30123789886735      8.25020954333044     17.42408195771422
  C   2.14321264289795      7.23864443451124     17.45826205086350
  H   1.91241339293918      7.02056557380403     18.50497246625445
  H   2.39030587499961      6.30027447487094     16.96499960390495
  H   1.24501515304601      7.64808614701052     16.99309764600509
  C   2.88756275595330      9.45734706916416     18.28374410156845
  H   2.72260162665710      9.09636771424718     19.30273378303115
  H   1.95880649178526      9.90828426405377     17.93106282852393
  H   3.66155992624782     10.22565907240270     18.32050753352751
  C   4.56370717820868      7.63015674190458     18.03526405819032
  H   4.35786926886122      7.41512278586805     19.08842268940671
  H   5.41605288813191      8.31133135354234     17.99332475626692
  H   4.83525926355612      6.69196300518743     17.55238123046957
  C   4.45377113477853      7.60049390371339     14.60529681258975
  C   3.83552738323672      6.20360697763636     14.75662028074189
  H   4.29335461917915      5.54927196087828     14.00930375646296
  H   2.75828078086479      6.21313245859150     14.58373360084865
  H   4.02988177250265      5.77343922047901     15.73865852512236
  C   5.95071075271367      7.54941718159610     14.95279563341401
  H   6.42244175295888      6.82220362979078     14.28464360539196
  H   6.13444973169720      7.23305629752316     15.97766137691403
  H   6.43796287675002      8.51259423475856     14.79077785961966
  C   4.31997610081785      8.03246114758470     13.13726892931754
  H   4.84453844377563      7.29490098948084     12.52309332007546
  H   4.77999959213361      9.00484626191288     12.95643499407731
  H   3.27883491581192      8.07129575149566     12.81840628710510
  C   0.29158428077249     12.37606737465373     16.34664362771696
  H   -0.22194823744567     13.33701991066340     16.31715277924205
  H   0.00994404582720     11.88654656026821     17.28499215002539
  C   -1.71671780605247     10.36478151543789     15.69449459816626
  C   -2.47976051475967      9.62049031319480     14.59038236896402
  H   -3.24813443780017      9.00157698417654     15.06266664920973
  H   -1.82671655779697      8.96686277123962     14.01200669907156
  H   -2.97768191784629     10.30839222111720     13.90650080321881
  C   -1.18043100821589      9.34157895136796     16.70986520602393
  H   -2.03157598230156      8.85759364913566     17.19747538041349
  H   -0.57324801217821      9.80873993727660     17.48939836028194
  H   -0.58707333932577      8.56943757276454     16.22036945677381
  C   -2.67185110251024     11.32091773383021     16.42544674820763
  H   -3.48654124468288     10.72178956136489     16.84357889283653
  H   -3.10740198970368     12.06438670978585     15.76086453650986
  H   -2.18296411577039     11.83657352657735     17.25388628240082
  C   -0.60684626729324     12.32923586982010     13.53024916529928
  C   0.53995522801071     13.34920953328936     13.41775607789384
  H   0.42477829089099     13.88645683534508     12.47211848458616
  H   1.52056929117522     12.87607832300150     13.42283626133495
  H   0.50074379131291     14.08078327732042     14.22671879569811
  C   -0.65697213292274     11.45471108504969     12.26733895091313
  H   -0.79312386939080     12.10599363264145     11.39904061210941
  H   -1.49013680584022     10.75183691050648     12.29672623049843
  H   0.26532734430168     10.88987583372148     12.13397260297538
  C   -1.92161039125741     13.10569008001665     13.67502544134391
  H   -2.00139271840781     13.78884633200057     12.82352088600093
  H   -1.94537001868183     13.70545803863350     14.58725111514633
  H   -2.79237334823840     12.45015714291845     13.65721321873665
  C   0.46173668984811      7.59233369548234     13.59371453360295
  C   -0.10377614407479      6.44545948619687     12.91991598563593
  H   -0.19926334619096      5.62087610303161     13.62898546476066
  H   0.55473550075682      6.14748369256025     12.10162789898186
  H   -1.08785114489532      6.70401609970458     12.52423993394385
  C   3.05314761789620     11.04450030931750     12.26341200906717
  C   3.68222465989008     11.52647875157128     11.05327023062884
  H   4.36367418765894     12.34279723678484     11.29875222970495
  H   2.91535300021772     11.88525644541978     10.36419320012203
  H   4.24055938357961     10.71247913403718     10.58688126715318
  H   5.25725472653345     14.83414191811104     17.43279293788787
83
2H2+ / High Spin
  Co  1.67676100503331      9.86270176864701     14.57696699950827
  N   2.55404338112475     11.50154093845159     15.84638587006961
  P   3.52696182912788      8.80218330144813     15.72777372572092
  O   4.35399782450512     14.96009794685450     17.16132760780735
  C   3.89100594548429     11.53495253059726     15.99715756342228
  P   -0.26764254681831     11.22803487700095     15.00709820361616
  N   0.82847971522998      8.30856805148057     13.59015866049011
  C   4.55179495787851     12.66950872902264     16.43801813782289
  H   5.63017630710244     12.66961556979871     16.54699812987119
  C   3.80074698838851     13.80312782070025     16.75133908340256
  N   2.66368894465363     10.73600424971071     13.05475969447590
  C   2.40846903291862     13.73659056143363     16.67850768566189
  H   1.80121323753608     14.57971434099430     16.98125401652339
  C   1.82277889855715     12.56281666931656     16.24226310525121
  C   4.64959001243868     10.26437806466968     15.71611894508051
  H   5.47471148222688     10.15865623240705     16.42330749214712
  H   5.09129754758335     10.30598881524266     14.71578692364623
  C   3.30336713453497      8.30721656842482     17.52527457697607
  C   2.13609436807320      7.31162576451594     17.62072368995528
  H   1.93722608936199      7.11549958047238     18.67859641661224
  H   2.35829721510263      6.36078734796586     17.13806671896698
  H   1.22909776436955      7.72283414017832     17.17665297866069
  C   2.91790421860258      9.56888612217149     18.31676089002010
  H   2.72857730223901      9.26669856015711     19.35094648018275
  H   2.01319836599026     10.03510521515525     17.92610929510985
  H   3.72040374084902     10.30867972327367     18.32456191610038
  C   4.56012241316636      7.69869143240136     18.15826081861103
  H   4.36591230260661      7.55349710079451     19.22565001760754
  H   5.42756360805693      8.35464279870919     18.06158580469481
  H   4.80132145067210      6.72583258683752     17.72953440514004
  C   4.48267796869082      7.52085360906285     14.73956067351392
  C   3.82276174647712      6.14474266556908     14.90005172918137
  H   4.27836885976075      5.45819554146743     14.18040473962573
  H   2.75008075209448      6.18674253817097     14.69761293350245
  H   3.97747945073969      5.73397974820707     15.89789246662400
  C   5.96968564160180      7.44364776029480     15.11463951318885
  H   6.44716387996957      6.71454264961609     14.45221655072303
  H   6.12739983898801      7.11868519882640     16.14110509070608
  H   6.47332555530012      8.40140990034724     14.97077796965202
  C   4.38442136512810      7.93391405053645     13.26116063386080
  H   4.91802863423644      7.18759702959423     12.66524002898215
  H   4.84922632717087      8.90312765658865     13.07238706249824
  H   3.35043871310550      7.96637002230767     12.91593407282996
  C   0.33276466244136     12.37376592433766     16.30815755383033
  H   -0.19378017834455     13.32826738359172     16.30021324213574
  H   0.11200950097344     11.89181138338656     17.26656899116049
  C   -1.72372895550908     10.34501710869649     15.78486841212497
  C   -2.54303823640340      9.62140701285121     14.70735369169138
  H   -3.27690635659070      8.98200201819321     15.20672121362693
  H   -1.91354968544084      8.98790925632821     14.08014994651204
  H   -3.08571956406427     10.31808391826459     14.06777190468509
  C   -1.09800349822481      9.29002015005709     16.71263825224363
  H   -1.89903496667190      8.75698755365436     17.23322763882580
  H   -0.44682411880323      9.73703123797576     17.46758097219987
  H   -0.52232342408577      8.55818619837023     16.14110715501512
  C   -2.63440979769899     11.26382817693809     16.61067195531925
  H   -3.41766645921392     10.64849490939013     17.06411080701857
  H   -3.11577410780742     12.02542027755669     15.99938928568012
  H   -2.09090004315140     11.75736254409689     17.41852990263210
  C   -0.74333733261446     12.33229931143132     13.56948536290423
  C   0.39698433738751     13.35157658448258     13.39976596607724
  H   0.23447430589817     13.89256274324807     12.46312691265564
  H   1.37557419698761     12.87393108545489     13.34949885117795
  H   0.40573512744777     14.08013341356410     14.21187347354668
  C   -0.84072905710338     11.46841131917545     12.30215086049687
  H   -1.05483194418403     12.12058623561172     11.45029743094217
  H   -1.63785432154644     10.72753823219497     12.37124440750697
  H   0.09771010738484     10.94702364032150     12.10267110193029
  C   -2.05066680225800     13.10106688050578     13.79021454329438
  H   -2.18971865157340     13.78562055439358     12.94728231540992
  H   -2.01991685287969     13.69829574409648     14.70403163231348
  H   -2.91693079148729     12.44045322085164     13.82884512209720
  C   0.33920061381855      7.41835105328727     13.04924451938404
  C   -0.27714323195637      6.30187240061370     12.37199570562197
  H   -0.44620173014135      5.49562360156178     13.08819415595232
  H   0.38411594636831      5.95473310638030     11.57573767517198
  H   -1.23011115385920      6.62217390854751     11.94628755702963
  C   3.25380234190009     11.20554411257541     12.18626425492472
  C   3.99671039296742     11.79813947629784     11.09919673059731
  H   4.90196432780664     12.26259401932904     11.49464989138559
  H   3.37820882214892     12.55468574644796     10.61227130599081
  H   4.26369658231191     11.02271486250098     10.37890303381697
  H   5.32086065191135     14.88061734201092     17.18595617002106
76
2 / Low Spin
  Co  1.02824198375140      9.28864207244183     16.65228465354430
  N   1.88813434194968     10.84880194712366     17.44386573684594
  P   2.90653138402495      8.26347881202952     17.08760409046841
  O   3.75324222296410     14.26005821611128     18.93353902859541
  C   3.24505664072899     10.91396192436478     17.63507351200023
  P   -0.74573559637795     10.55159227043948     16.49866620913921
  N   0.25417319602492      7.87174523161092     15.85128924133524
  C   3.88764100494235     12.01957882060849     18.13734463633045
  H   4.96569937686701     11.99106881801963     18.25724405857924
  C   3.18279197932701     13.21583418051077     18.49165386532313
  C   1.76648336949932     13.10807807975852     18.30046926746455
  H   1.13603775178415     13.95173227380275     18.56136595758512
  C   1.18069886908574     11.96623770773232     17.81055258064747
  C   4.03967862730441      9.70025772065663     17.24349863460015
  H   4.87426728813674      9.53881643597738     17.92917408341521
  H   4.46817590856540      9.86022848229190     16.24943051538886
  C   2.89954078166317      7.44288532721187     18.77903041973740
  C   1.76244863020384      6.41006298723918     18.81511323823552
  H   1.67050857821461      6.01910784592169     19.83388837563137
  H   1.94195158192669      5.56861926081096     18.14544220294007
  H   0.81551636169469      6.87824258481009     18.53503590199785
  C   2.54664680221552      8.55639162133481     19.78044314743792
  H   2.42952195261873      8.10759895461860     20.77220304310233
  H   1.60972510028852      9.04475033434746     19.50124029078612
  H   3.32862530016239      9.31620856109302     19.84106496001085
  C   4.22357104775358      6.79647263795779     19.19360969881560
  H   4.14621118549158      6.47054797395813     20.23665332857888
  H   5.05683694227988      7.49992002791015     19.12541713365697
  H   4.45775383721740      5.91895903504389     18.58874284314949
  C   3.77083868354441      7.19781344166756     15.80027014438120
  C   3.20098952115736      5.77348012488400     15.78207057157593
  H   3.59922825668001      5.24827144727038     14.90780667507297
  H   2.11283335597929      5.77428218701631     15.71073920863424
  H   3.49096503119243      5.20878796120769     16.66963847291954
  C   5.29458572596542      7.12825375884953     15.97838366178114
  H   5.71126814004389      6.53164093902925     15.15963700955089
  H   5.57975103171774      6.65457155586949     16.91688436463049
  H   5.75743912618173      8.11598201927368     15.93602165679022
  C   3.46476285041507      7.86861891324464     14.44924102452415
  H   3.96555699337080      7.30684991040378     13.65359982479794
  H   3.83164045760256      8.89785820237505     14.41648445401667
  H   2.39241514096506      7.88371823174183     14.25024023444756
  C   -0.31360225832991     11.87829943256094     17.69325919979234
  H   -0.75204501486750     12.84962067777429     17.45593230961116
  H   -0.72377425411671     11.56860478125031     18.65946165325303
  C   -2.38904292520295      9.91363956014129     17.16105149400263
  C   -3.12444384395807      9.06798101557217     16.11408010261029
  H   -3.97361990771239      8.57258838435396     16.59629208739399
  H   -2.47968217880675      8.29744660466621     15.69046442846877
  H   -3.51520858564692      9.68131756811099     15.30058682544447
  C   -2.01184023087903      9.01289766044245     18.35080552818936
  H   -2.92791440106844      8.61754865081820     18.80265407277271
  H   -1.46884002058802      9.56841335276073     19.12008027077062
  H   -1.38438177970238      8.17991779680336     18.02916828324937
  C   -3.32520139498877     11.02351492397813     17.66140558369892
  H   -4.22616479172755     10.55731814682953     18.07456563453222
  H   -3.63255167536225     11.69673306820130     16.86210526537169
  H   -2.86590347772782     11.61510962661557     18.45524207016868
  C   -0.94762236147211     11.43430302736014     14.85276306638021
  C   0.35916311077444     12.22048273520220     14.65141428487903
  H   0.36076591759790     12.64529484203920     13.64246245730799
  H   1.22748787478453     11.56456601274506     14.75799354925944
  H   0.45699963182243     13.04098903747134     15.36533129668373
  C   -1.04050749090347     10.38654669223523     13.73320790100665
  H   -1.04033681500195     10.90071117655973     12.76643151054146
  H   -1.95050370482937      9.79019763393385     13.79860996882718
  H   -0.18351756941973      9.71005512567880     13.76677748223876
  C   -2.13329090968609     12.40006571242853     14.77836320125897
  H   -2.07346586825659     12.96260137450860     13.84026881436089
  H   -2.12093369204066     13.11909478718796     15.60104594542777
  H   -3.08871135964238     11.87329414720776     14.78925807278931
  C   -0.23837431588263      6.96762987786241     15.31597632602839
  C   -0.85193896473024      5.84376069515790     14.63607494634534
  H   -0.08757245222114      5.11584172917348     14.35449810924320
  H   -1.36438212093075      6.18823764623701     13.73461942823520
  H   -1.57911589640222      5.35866670155158     15.29174531837428
76
2 / High Spin
  Co  1.00608810799285      9.16419119298471     16.38612528894492
  N   1.96036604753844     10.84973034392941     17.26306005511353
  P   2.94400025236774      8.13833145337366     17.11601641972427
  O   3.88665032084838     14.30164249416814     18.49396732176132
  C   3.30919588102512     10.88739469625375     17.42642069959144
  P   -0.84547227601452     10.53932382625093     16.48185657817134
  N   0.38094732977946      7.89917215186147     15.01371662312907
  C   3.98412040458269     12.01127706376533     17.84472523656077
  H   5.06350429195425     11.97792534284208     17.95624498234365
  C   3.29448247050082     13.23466399046414     18.14080435391718
  C   1.86708359154981     13.12726447914182     18.02969227928210
  H   1.25462671070700     13.98184066673502     18.30003564348597
  C   1.26328001214238     11.96144444875491     17.62128612508349
  C   4.06297953948264      9.60966767396291     17.14101540056630
  H   4.89030651103999      9.49455952105617     17.84565069095434
  H   4.50725937112402      9.66387027687771     16.14237330400764
  C   2.87683570650822      7.55469260907476     18.90843969264755
  C   1.71960384870569      6.55096652339492     19.03334723883058
  H   1.58788197845145      6.28460006856359     20.08745295504652
  H   1.90315958046106      5.63363879364503     18.47286838056289
  H   0.78646369393845      6.99187559080939     18.67302232675602
  C   2.51642463519894      8.78975375587126     19.75220832997762
  H   2.34265351647716      8.46688208740521     20.78389966843253
  H   1.61077116283663      9.27293326182050     19.37962993705192
  H   3.32167824608197      9.52721149415545     19.75756207219629
  C   4.16583482129440      6.93976803544212     19.45907866066059
  H   4.04251279963256      6.76134103561307     20.53320024232751
  H   5.02208201851365      7.60525398410860     19.32754237054059
  H   4.39140566027402      5.98148426440285     18.98891090329357
  C   3.93305236436889      6.94516895755093     16.04276769990078
  C   3.30663481710583      5.54706244249875     16.12275769325465
  H   3.75831323045322      4.90812079936941     15.35668053546161
  H   2.22907225399084      5.58449452257088     15.94282537481925
  H   3.48148162592600      5.07860105818143     17.09289966705025
  C   5.43255151552730      6.86712505668476     16.35970495980064
  H   5.91143099102688      6.21341493751549     15.62201826089400
  H   5.62986268352498      6.45554785154285     17.34799455249211
  H   5.91112013693268      7.84641580084944     16.29240896096442
  C   3.77572497523431      7.46054916830862     14.60032556830807
  H   4.31553405212590      6.78650368659434     13.92693383168990
  H   4.19550394372970      8.46167891078826     14.47343423992988
  H   2.72828029602159      7.48762602073387     14.30144795969170
  C   -0.24023352555197     11.83020758720845     17.65101379521665
  H   -0.72076651747784     12.80053828789287     17.51239694709813
  H   -0.51947926369563     11.47745452478380     18.64972560126976
  C   -2.40179344217389      9.90824570998469     17.32817392636656
  C   -3.23803956509292      9.09496879314767     16.33171638531813
  H   -4.02287231225118      8.56043840087855     16.87702511042487
  H   -2.62649566493879      8.35609798589284     15.80709318916919
  H   -3.72102476072076      9.73632031175463     15.59286655728024
  C   -1.87847960845629      8.95121329189859     18.41454725846032
  H   -2.72680232276421      8.52976355990935     18.96412651598530
  H   -1.23115854021322      9.46173426129726     19.13245582912242
  H   -1.31254930352366      8.12857021714209     17.96901439771602
  C   -3.27519174410019     10.98126560740077     17.98901121495301
  H   -4.11298875577613     10.49079534667433     18.49726894490442
  H   -3.68763370459837     11.68220289107240     17.26390049764360
  H   -2.72118588932838     11.54867215291268     18.73976862456848
  C   -1.23485525773712     11.52228870734028     14.92334437529798
  C   0.05253014187840     12.30209407427644     14.60147475023908
  H   -0.07509195686476     12.80515635027233     13.63747462052572
  H   0.91455528606528     11.63304622787380     14.52602769352065
  H   0.27180982996069     13.06163015541848     15.35376718572189
  C   -1.49550766197099     10.55683275836811     13.75749432587429
  H   -1.62347623882486     11.13932413136478     12.83887278407446
  H   -2.39554199875175      9.96001678164414     13.90578012394082
  H   -0.65179858546249      9.87900777601332     13.62067014502133
  C   -2.39875753824996     12.50720151606980     15.05582945460283
  H   -2.44836555732347     13.12386678449617     14.15151806572901
  H   -2.27247733033376     13.17633432898802     15.91003899982482
  H   -3.35437507140228     11.99029380739606     15.15752593888111
  C   -0.06973244028483      7.08402070082512     14.32524057877063
  C   -0.64522365454407      6.06295986515546     13.47187044598147
  H   0.14914437220308      5.48370339572237     12.99656798202009
  H   -1.26196530004373      6.52895737808814     12.70040744026573
  H   -1.26728820061351      5.39306503491564     14.06959165598752
76
2+ / Low Spin
  Co      1.016118      9.295800     16.702120
  N       1.869309     10.851475     17.482789
  P       2.960115      8.244570     17.115261
  O       3.712350     14.228507     19.031915
  C       3.228607     10.909070     17.687220
  P      -0.799796     10.601645     16.496909
  N       0.212846      7.823610     15.905286
  C       3.860919     12.003321     18.211542
  H       4.936221     11.972269     18.346235
  C       3.150469     13.199461     18.567563
  C       1.735162     13.103119     18.342819
  H       1.105194     13.948908     18.594094
  C       1.153678     11.971893     17.838728
  C       4.036396      9.715034     17.268644
  H       4.882006      9.555913     17.939342
  H       4.445992      9.899892     16.271040
  C       2.909433      7.412482     18.785210
  C       1.790424      6.358899     18.791314
  H       1.717589      5.941183     19.799683
  H       1.984064      5.540040     18.099154
  H       0.824976      6.804933     18.540437
  C       2.540273      8.507901     19.801282
  H       2.446278      8.038761     20.784828
  H       1.584077      8.978638     19.558651
  H       3.303651      9.284951     19.866983
  C       4.247399      6.780066     19.182163
  H       4.168732      6.425716     20.214565
  H       5.066597      7.500895     19.136292
  H       4.496463      5.924961     18.552548
  C       3.762940      7.232469     15.763268
  C       3.219053      5.798697     15.726840
  H       3.603175      5.311223     14.826122
  H       2.130317      5.771216     15.687296
  H       3.551773      5.218153     16.588201
  C       5.292221      7.188229     15.907908
  H       5.692880      6.611743     15.068475
  H       5.603119      6.700481     16.831109
  H       5.739262      8.182872     15.870774
  C       3.402147      7.947734     14.448230
  H       3.897268      7.427949     13.622998
  H       3.742278      8.986282     14.441039
  H       2.326301      7.933862     14.265569
  C      -0.338635     11.898115     17.702422
  H      -0.764907     12.873268     17.462920
  H      -0.762450     11.588674     18.662509
  C      -2.423839      9.935379     17.144583
  C      -3.162719      9.098817     16.093369
  H      -4.014667      8.614298     16.579256
  H      -2.529892      8.319694     15.669511
  H      -3.548014      9.717183     15.281710
  C      -2.038272      9.034019     18.332470
  H      -2.954044      8.673557     18.809902
  H      -1.458846      9.573205     19.086367
  H      -1.460379      8.167698     18.004039
  C      -3.348634     11.058935     17.638316
  H      -4.260427     10.597932     18.030013
  H      -3.631715     11.739125     16.835540
  H      -2.896532     11.637820     18.444712
  C      -0.893708     11.417227     14.821903
  C       0.432717     12.177071     14.645899
  H       0.455232     12.591668     13.634098
  H       1.296222     11.516353     14.760906
  H       0.530076     13.002721     15.352952
  C      -0.979122     10.337797     13.731564
  H      -0.975031     10.833698     12.756644
  H      -1.889084      9.743452     13.805578
  H      -0.120804      9.663222     13.771484
  C      -2.063484     12.400284     14.699975
  H      -1.973037     12.926753     13.744929
  H      -2.048843     13.145536     15.498238
  H      -3.027209     11.889865     14.712014
  C      -0.275181      6.916716     15.390019
  C      -0.886499      5.783121     14.735825
  H      -1.968121      5.819662     14.879932
  H      -0.488154      4.859308     15.159773
  H      -0.659085      5.822786     13.668456
76
2+ / Low Spin / Tauto
  Co  1.46592267683570      7.43540774708301     16.42123539230481
  N   2.32175150876307      9.02528143980201     17.12753232068371
  P   3.42958592329839      6.40421514668523     16.82133676741563
  O   4.20641587881085     12.55047884821785     18.25181710259865
  C   3.70578191503785      8.99902866499419     17.35671926566893
  P   -0.31856865600881      8.75967258672559     16.08058344019588
  N   0.66326459487322      5.91825194794360     15.71751308674136
  C   4.35643320259864     10.20818053900442     17.74028043133350
  H   5.42791470402348     10.19105527155630     17.90436274736070
  C   3.64224398207042     11.36641638523699     17.89557306618940
  C   2.24455679711341     11.36789122220116     17.69627071176566
  H   1.66165246598482     12.26668737387687     17.84107056067421
  C   1.64140004505445     10.18961610743358     17.33208765568474
  C   4.39269775812460      7.80403438185595     17.20143684899571
  H   5.16221589693261     12.43208456307919     18.36546477076089
  H   5.45298655805326      7.76780504414057     17.41558770208973
  C   3.34767821746407      5.26367867968370     18.31397545919830
  C   2.28027039020830      4.17462238032718     18.14344481618628
  H   2.24773981428066      3.57074010974143     19.05617967352610
  H   2.48933893596654      3.50818560306418     17.30795964569712
  H   1.29232190802618      4.61496014351493     17.99694420275753
  C   2.92135507390216      6.17209455090200     19.47885818091902
  H   2.81411407487471      5.56222369184737     20.38136618170519
  H   1.95742539951256      6.65070181025911     19.27779457525286
  H   3.65917777345796      6.95391025538393     19.66478988020579
  C   4.71141912444470      4.63879474368964     18.62899334511706
  H   4.65219656962035      4.12129657359568     19.59238288818470
  H   5.49238382502762      5.39981929485574     18.70135913904003
  H   5.00504278523577      3.90734902736849     17.87417213539978
  C   4.20786508646840      5.58678312127141     15.31827881086999
  C   3.74653079969912      4.14645784078685     15.07950759885895
  H   4.14446380064254      3.80817283339940     14.11732620244587
  H   2.66062685787497      4.06335599185675     15.03905682465335
  H   4.11950113216604      3.46952364857620     15.84953152001334
  C   5.73996143350901      5.61912149206734     15.41658554066056
  H   6.15649717587916      5.20150507708915     14.49407112471885
  H   6.11058622839318      5.02605815294572     16.25375729044662
  H   6.10496453619171      6.64157892940184     15.52406927168892
  C   3.77206244450943      6.46919936455014     14.13545318211984
  H   4.28910143173700      6.13990145307562     13.22847180673247
  H   4.02703207115053      7.51762384636368     14.31356284946861
  H   2.69620843690055      6.39543092311864     13.95801087098552
  C   0.14889444681922     10.13661828670233     17.19202804340841
  H   -0.26014119031701     11.10113137572602     16.88848021081198
  H   -0.28064489991520      9.89296786560345     18.16887372187768
  C   -1.98144015245507      8.19390014367171     16.72482010082264
  C   -2.71098247124574      7.30671708901695     15.70945282839716
  H   -3.59757331000754      6.88693330924202     16.19389248156646
  H   -2.09026895007276      6.47852508150964     15.36758286432120
  H   -3.04310231847322      7.87561531470167     14.84036488550030
  C   -1.66187579726185      7.36552439708801     17.98318759525156
  H   -2.60332164130778      7.05920899596586     18.44877993493581
  H   -1.09793029045418      7.94287005472819     18.72051833487838
  H   -1.09311404853155      6.46630343344507     17.73774032483047
  C   -2.88433365524635      9.37325690692871     17.11592834869513
  H   -3.81903282971771      8.96763329210041     17.51542858196459
  H   -3.12725292870673     10.00631724631932     16.26295305618367
  H   -2.43183351165278      9.99154003488217     17.89253826683924
  C   -0.35219026195732      9.45176157829106     14.34548909336532
  C   0.98241679396949     10.19472775416996     14.15855968156636
  H   1.03825968477154     10.53783874049697     13.12138495780013
  H   1.83861395806958      9.54115047392073     14.34574637563724
  H   1.06200876373985     11.06726102154983     14.80914161371041
  C   -0.39719575778116      8.28984664536729     13.34076568037506
  H   -0.35336415219385      8.70587730840510     12.32989251456550
  H   -1.31037258167812      7.70168459773912     13.42586210847150
  H   0.45851706678572      7.62374679780921     13.47061063004302
  C   -1.51274869686252     10.42001521057763     14.09388425874358
  H   -1.38103696428795     10.86525074654012     13.10270306687624
  H   -1.53443223789142     11.23049103176215     14.82550132773389
  H   -2.47736967669721      9.91111440981579     14.10508105078258
  C   0.15979934698071      4.98177013168152     15.27425494076261
  C   -0.47327936984207      3.80474802095484     14.72473183815624
  H   -1.54494010237695      3.83777725795252     14.93097214310265
  H   -0.03811068400648      2.91188641583972     15.17802175159757
  H   -0.31183248490510      3.78075341492066     13.64505578710605
76
2+ / High Spin
  Co  1.03766305257100      9.19708253649198     16.12684041762911
  N   1.96632359433435     10.71771726641632     16.91683012521305
  P   2.76189450153664      7.92795896719198     17.19507759987185
  O   4.10559050904824     14.07764069794018     17.85563487210943
  C   3.32880764102787     10.66671272137512     16.99782293801825
  P   -0.97444598954280     10.37867609232044     16.56997128698724
  N   1.13203481754327      8.85792322019081     14.19018873895536
  C   4.07488495801231     11.76457816598258     17.31905799056747
  H   5.15386250195773     11.68644487168348     17.38864346178882
  C   3.44818516489238     13.03555713634384     17.59703559196193
  C   2.00520120369259     12.99697899026655     17.61554249562273
  H   1.46479853921954     13.88246534389044     17.93052183936268
  C   1.32031387064616     11.85569403269510     17.30561166073157
  C   3.93840186366206      9.30580278764920     16.75839415382772
  H   4.88221581900403      9.21743091504728     17.29862622425122
  H   4.16295772507326      9.17335469502803     15.69430721018874
  C   2.75966462029641      7.80157126494084     19.07045593947523
  C   1.62904563438331      6.85506038955014     19.50444481153669
  H   1.54657215537869      6.89912342484630     20.59461794217059
  H   1.82035815614200      5.82127248069045     19.22264492186119
  H   0.67275756475237      7.15979615999864     19.07908940571173
  C   2.46099992494732      9.19417495835646     19.64933006533775
  H   2.39866671368968      9.09180713901256     20.73672497013661
  H   1.51187784055505      9.59221183053904     19.29017985999193
  H   3.24973142142003      9.91208396893338     19.42155132162448
  C   4.09665644036520      7.31516620901992     19.64274379583972
  H   4.03889038001723      7.37692714437306     20.73402136749835
  H   4.93347763879270      7.93601412353868     19.31649862687614
  H   4.30100401816308      6.27738661100951     19.37928585772805
  C   3.55109754076641      6.42562105457686     16.38247331840195
  C   2.93845730949955      5.13128914200820     16.93419785352047
  H   3.27882013543625      4.30018457034764     16.30941284746360
  H   1.84655958507224      5.15523511157171     16.90083499737651
  H   3.25659169507657      4.93041062055255     17.95723338205537
  C   5.07927541549577      6.39231865488310     16.53837025759121
  H   5.44900127036707      5.49918978130970     16.02491026768084
  H   5.39474547683068      6.33732594529927     17.57865063926271
  H   5.55151082730824      7.26013722356461     16.07503630353779
  C   3.21908082858709      6.50702972542598     14.88481070970586
  H   3.70829170709398      5.66783198687376     14.38143245343351
  H   3.58629229050357      7.42922490016752     14.42949314890354
  H   2.14475854945660      6.43092202273158     14.71335943121370
  C   -0.16780036537808     11.73404907175347     17.53374780019897
  H   -0.67189440402634     12.68890836779894     17.38049006774167
  H   -0.30380960798598     11.46859139270954     18.58751176360601
  C   -2.30899475786404      9.71724680130359     17.70258364570117
  C   -3.29235706603534      8.85275896935030     16.90311151369812
  H   -3.92284347647110      8.30689294287964     17.61118483760258
  H   -2.77159977652883      8.12216018043899     16.27907375155033
  H   -3.94454050409661      9.45695301859572     16.27142854032090
  C   -1.57365501591200      8.81627489733028     18.70568868396875
  H   -2.30021335599495      8.41682132701674     19.41939742606411
  H   -0.81194731603049      9.35910041317388     19.27005035558457
  H   -1.09620602125345      7.97839775727959     18.19389001320273
  C   -3.06656076538340     10.81341863186302     18.46369039497766
  H   -3.78730945616977     10.32837069183703     19.12932876616686
  H   -3.61590836681217     11.47503146124895     17.79576876510403
  H   -2.39860827103791     11.41656860737332     19.08076867148405
  C   -1.63877072951511     11.23896571430585     15.04347616506404
  C   -0.44470244611212     12.00788585390607     14.44791324845797
  H   -0.75492255377340     12.43469327317198     13.48989566804472
  H   0.41337047598522     11.35833306405970     14.26166973012675
  H   -0.12342583231213     12.82630570882965     15.09440772465895
  C   -2.12405043791891     10.19937619937745     14.02163300223492
  H   -2.34971393042943     10.71525658418690     13.08360304030336
  H   -3.03021174079581      9.69536877649062     14.35447606910197
  H   -1.36394895079719      9.44445597654662     13.82042146531265
  C   -2.76892872393717     12.22995636426605     15.34499107007343
  H   -2.99261560397714     12.78264473901672     14.42699374065556
  H   -2.48859729871355     12.95539270499672     16.11164584757699
  H   -3.68051772659806     11.71951000054874     15.65755122993390
  C   1.21493091147657      8.69863382588032     13.05363247317446
  C   1.31908703003521      8.49125387110986     11.63000435229251
  H   0.32256070063417      8.31964911067127     11.21818661261440
  H   1.95231792408644      7.62204680240708     11.44052752584909
  H   1.76070054656691      9.37717101363834     11.16961893452482
29
TEMPO
  C   -1.44746531305123     -0.03447430095631     -4.91750463615915
  C   -1.01965032943797      1.20018024257993     -4.11439380007637
  C   -1.68202489540938      1.28649690989046     -2.74619877335933
  C   -1.29118097767626      0.05639924937573     -1.93861764220342
  C   -1.74148112476208     -1.25845991788740     -2.58748055855055
  N   -1.40408005446123     -1.25368901123038     -4.04758453315845
  H   -1.24252692419790      2.08128877626959     -4.72230632748350
  H   0.06681801460789      1.16765032583871     -3.97720911844799
  H   -1.35158418303404      2.19131446555882     -2.22960050085498
  H   -2.76967345252237      1.35757080768824     -2.84439550367099
  H   -1.71612433070347      0.08757118015408     -0.93166914876534
  H   -0.20115113633372      0.03810204193042     -1.83014543600831
  O   -1.49079494739125     -2.38319304637753     -4.65122815536875
  C   -2.86697908677267      0.12873434079006     -5.48183568127069
  H   -2.86075248136348      0.91698382346903     -6.23830277107331
  H   -3.18976400386951     -0.80324074103194     -5.94935055839566
  H   -3.58589680463484      0.40279121440705     -4.70902864027138
  C   -0.46306230145612     -0.25235268018913     -6.06816821587248
  H   0.53770376494006     -0.45717758724821     -5.68114686434509
  H   -0.77347006658936     -1.08109427019058     -6.70382624049303
  H   -0.42386892900672      0.65761648909918     -6.67147832178811
  C   -0.98911003347972     -2.42491969549619     -1.94471518992460
  H   -1.33610152783183     -3.38071334922406     -2.33618756989646
  H   0.08404365171644     -2.33491212333901     -2.12798555916449
  H   -1.16223243432492     -2.40093018143566     -0.86644924878540
  C   -3.25469831172315     -1.46985212880656     -2.42254469423373
  H   -3.57236404327688     -2.34634892382828     -2.98998273513413
  H   -3.47890973456383     -1.63577239389421     -1.36621613766725
  H   -3.82537274739041     -0.60468523691585     -2.76142592157691
30
TEMPOH
  C   -1.38232602289742     -0.06501090267263     -4.89609407995621
  C   -1.01212696607249      1.20188149159697     -4.11029147620790
  C   -1.69133454659466      1.26557910495120     -2.74777291779833
  C   -1.28483651487727      0.03929538298811     -1.94044461528129
  C   -1.65963094801192     -1.28074124091067     -2.63286705830354
  N   -1.09523164568249     -1.22720094101712     -4.00967629503600
  H   -1.26520790797007      2.06902526266770     -4.72673925504423
  H   0.07390528194590      1.20874828044157     -3.96448970107123
  H   -1.39692094794943      2.17773159841378     -2.22122387671450
  H   -2.77902934720040      1.30480507778297     -2.86276996424176
  H   -1.74512318030878      0.04164413219243     -0.94848112265310
  H   -0.19855068928498      0.05360141387422     -1.79817835009988
  O   -1.40300882367132     -2.44779587420730     -4.70376541069142
  C   -2.82525501341890      0.03148180728462     -5.42551245300274
  H   -2.86643873162410      0.82719183838192     -6.17329577592246
  H   -3.13318866137237     -0.89318331972982     -5.92120444012556
  H   -3.55078583391640      0.26878584330314     -4.64902045769913
  C   -0.44174766647066     -0.18743373497166     -6.10093604695907
  H   0.58642387939575     -0.33163671661827     -5.76116899887459
  H   -0.72140004353565     -1.02886428533990     -6.73657756516186
  H   -0.49081459268636      0.72768728746730     -6.69680374591995
  C   -0.94918902804467     -2.42850093818800     -1.90678967511898
  H   -1.18676690455798     -3.38920230002849     -2.36561063883442
  H   0.13278941019358     -2.28106324943050     -1.93939440670466
  H   -1.26951576895374     -2.45471756905378     -0.86198515293263
  C   -3.17730032674727     -1.52580290818831     -2.54965332335818
  H   -3.45629565872856     -2.46139587923361     -3.04182199441682
  H   -3.45844918541738     -1.61751491232239     -1.49780145637848
  H   -3.76440055708137     -0.71776727835748     -2.98220797681433
  H   -2.36809977645848     -2.46439247107597     -4.83627199767657
83
Hydride / CIS
  Co  1.68139709131777      9.99345836667496     15.08408243629974
  N   2.49097101401078     11.48391070249467     16.03226695683899
  P   3.49067259698459      8.89117344616255     15.81679262061354
  O   4.27814963258764     14.88976743877798     17.52138632741175
  C   3.84671859350397     11.56448940362601     16.16781185631895
  P   -0.21912857706625     11.17940001442454     15.17274167887047
  N   0.90101889627329      8.52868625363076     14.22832853057251
  C   4.46981551648656     12.67803424641874     16.66866933774827
  H   5.55013837400136     12.68134184799476     16.76089797097547
  C   3.72937642861302     13.83325101479623     17.09653569533050
  N   2.49380518811222     10.63003936387245     13.42313133358180
  C   2.30456923554190     13.65532759483498     17.03189096479950
  H   1.65829157493807     14.44224076932855     17.40402734772839
  C   1.74217713189423     12.51219192593985     16.52609679109064
  C   4.62675837577152     10.33383017730906     15.79466622512799
  H   5.49085212726163     10.21187957774018     16.44950159173953
  H   4.99740167937862     10.40903431961906     14.76776839453240
  C   3.33137500973281      8.33653018921235     17.60742020396663
  C   2.16444062829600      7.34523586567384     17.73874358028123
  H   2.02365392115862      7.12331708337523     18.80082504739037
  H   2.35052256769805      6.40622458436369     17.21958170046533
  H   1.23888625689271      7.77853291985836     17.35604487756317
  C   2.99917174087024      9.56937768730163     18.46618427746488
  H   2.87495803608822      9.22779990071200     19.49792630119175
  H   2.07107317118504     10.04274912734271     18.14587133520554
  H   3.79923600766073     10.31131831499954     18.44835412757900
  C   4.61687665515454      7.70598651698840     18.16039033675524
  H   4.47720081507801      7.54194664435991     19.23327070980050
  H   5.48218566431666      8.35955144702656     18.03291778374655
  H   4.83190708705952      6.73977737382914     17.70477313408936
  C   4.36656829984254      7.59466760201739     14.77142549587384
  C   3.73377048753779      6.21036750046976     14.97000232573008
  H   4.16430673452066      5.52972894061127     14.22962599691638
  H   2.65268671255159      6.22997766463077     14.82376916329156
  H   3.94594478150368      5.80407604662989     15.95857706246667
  C   5.87229780585271      7.52637828702305     15.07889426589125
  H   6.31766390553034      6.79417225428954     14.39780380536304
  H   6.08170123764854      7.20724935577531     16.09724187727641
  H   6.36513011353703      8.48431522493816     14.90368937953487
  C   4.21515287642231      7.99116131182162     13.29498129739739
  H   4.71144281501364      7.22515389814182     12.69190859360864
  H   4.69743925414751      8.94603527937845     13.08162920747916
  H   3.17157004653998      8.04824523527607     12.98934132263006
  C   0.26029374831460     12.28333118446568     16.55470279363983
  H   -0.29747757379928     13.21973935054300     16.57234619595523
  H   0.01828359832759     11.73377142677295     17.47131932450021
  C   -1.76611135065293     10.30460550398540     15.78923859907609
  C   -2.52097107669231      9.63819159136206     14.62977881880684
  H   -3.32208696803474      9.02460287718935     15.05231915755274
  H   -1.87350402097336      8.98881649984958     14.04037210347351
  H   -2.97952400285442     10.36921439422205     13.96376406012879
  C   -1.34904014081825      9.21430420904804     16.78888685292203
  H   -2.26044317150189      8.77610139238308     17.20730377821916
  H   -0.76059511138351      9.61757837316365     17.61655552949949
  H   -0.77518914787963      8.42211167143104     16.30901550533820
  C   -2.70687397016010     11.27439678554598     16.52446022062775
  H   -3.57192890723900     10.70041067003758     16.87028540130398
  H   -3.06960325208315     12.07629808824688     15.88537497958336
  H   -2.22960186699934     11.71538342752538     17.40135390973108
  C   -0.59905654150084     12.31536909626020     13.72564496418152
  C   0.55362583908021     13.33292424326139     13.65432863640427
  H   0.45668659258024     13.88872996175987     12.71713282560238
  H   1.53271750966278     12.85829603621185     13.67077339919527
  H   0.50302031789737     14.04675766363101     14.47814795557842
  C   -0.63662370175305     11.48292362289717     12.43388777019178
  H   -0.71588337806746     12.16594233620055     11.58273806860944
  H   -1.49621967515597     10.81295460513278     12.40907000714433
  H   0.26703841028490     10.88676821884357     12.31216126487911
  C   -1.90588335250655     13.10767647388152     13.86071815351102
  H   -1.95455201263304     13.81390731514719     13.02550853533921
  H   -1.94095477785602     13.68488682111296     14.78694635457341
  H   -2.78717519064232     12.46873107349139     13.80515675135211
  C   0.43805576070861      7.62190604994355     13.69451240255930
  C   -0.13993352428002      6.47824207887880     13.02363123167904
  H   -0.26589689775506      5.66410800885706     13.73973830466663
  H   0.52517430342832      6.15690116610423     12.21982636379084
  H   -1.11137276860453      6.75226095026123     12.60770417847510
  C   3.00912332026629     11.02481661422030     12.47378733621208
  C   3.65305053872503     11.51957005544114     11.27728017402662
  H   4.34008773514933     12.32485841090408     11.54309070924578
  H   2.89619083297885     11.89764133561853     10.58742433718588
  H   4.20811506766527     10.70818024921157     10.80249627038685
  H   1.11648972430679      9.56263962126297     16.34023099030951
83
Hydride / TRANS
  Co  1.46935949861048      9.70639122793820     15.35414225506793
  N   2.24709502308453     11.31087824739627     16.24468574744958
  P   3.51688172320784      8.78344349851688     15.82772677663843
  O   3.86118356429237     14.59558640423699     18.12305316315251
  C   3.59577941096119     11.48307968460504     16.30525990708264
  P   -0.37136567854109     11.06816492319554     15.12088231717049
  N   0.76857268928248      9.10001616498045     16.95446168146086
  C   4.16623805134577     12.57440783063011     16.90910805287420
  H   5.24624823143445     12.66528555313389     16.93987392891455
  C   3.36488245405116     13.58874578033934     17.53968272926454
  N   2.13415233160083     10.23802061176589     13.71141579319225
  C   1.94831097238970     13.35486787093813     17.44928858036767
  H   1.26954188254263     14.08166488136869     17.88145145155162
  C   1.44251710223551     12.25233620652697     16.80907614985482
  C   4.43140975788914     10.38124027789915     15.69935048557446
  H   5.41300761236498     10.33148792466545     16.17183517706061
  H   4.59119693919853     10.56617450169951     14.63338057957127
  C   3.84104402725045      8.21662603085501     17.60113826382063
  C   2.96455036493926      6.99291254156087     17.96064534983051
  H   2.69539319461407      7.04417184885527     19.01848426078035
  H   3.51399241366814      6.06537318523252     17.80568575673560
  H   2.04757175735903      6.93112328567362     17.37664495059963
  C   3.54990744841668      9.39694367448381     18.55083482322926
  H   3.60571985481399      9.01482590071207     19.57378134049447
  H   2.57390872716044      9.85039983223728     18.40478458611739
  H   4.30409089917979     10.17714616167245     18.44377095388717
  C   5.31638532965022      7.85020363357017     17.84075199764706
  H   5.43327688363556      7.65771696034558     18.91198964092090
  H   5.99233727694169      8.66534924208494     17.57552354174766
  H   5.61653480721822      6.94836340197804     17.31011570751090
  C   4.33298504987216      7.56978617245107     14.63345423569436
  C   4.01086947724499      6.13181537456272     15.06720285780403
  H   4.38108870138683      5.45645222494467     14.29075037469064
  H   2.93459760067992      5.97390459119205     15.16721623162185
  H   4.49447961910640      5.85900057768906     16.00255679033798
  C   5.85372586779993      7.78599403212245     14.55689351948589
  H   6.26004896726341      7.05002233462324     13.85592452424043
  H   6.35730307921656      7.65469779430691     15.51145612434820
  H   6.09037438676281      8.77900281139604     14.17044464353431
  C   3.77777369518954      7.74701517045476     13.21357393275002
  H   4.17913359343165      6.93504354135123     12.60055374017537
  H   4.11069739435362      8.68517267643528     12.77300790045252
  H   2.68889422034097      7.69821625795240     13.18776619744910
  C   -0.04375535006980     12.02843377845709     16.66326635436577
  H   -0.58238188099999     12.97678021130394     16.67501063515786
  H   -0.42331551123192     11.42843584884466     17.49508434147896
  C   -2.12226491908934     10.37118648680507     15.25780369418138
  C   -2.64412765065571     10.02798420803177     13.85454246605940
  H   -3.59254499135899      9.49596156817795     13.96972151345386
  H   -1.95234125987699      9.37532840303487     13.31698042430261
  H   -2.83126909088287     10.91403257733303     13.25163012933596
  C   -2.12311514959555      9.07140096362704     16.07282525250466
  H   -3.12644561838095      8.64129769262749     16.00461039669906
  H   -1.92113827063925      9.26474532409160     17.12516871554012
  H   -1.40648456744315      8.34432256010801     15.69040219028822
  C   -3.07489642597495     11.35072192745057     15.96460431505251
  H   -4.05707941520996     10.87169301395387     16.02710865200249
  H   -3.19440299617268     12.29261063839048     15.43502415707368
  H   -2.74206989413174     11.56067998276851     16.98279207269586
  C   -0.33084083542373     12.37705507869992     13.75865091088358
  C   0.94822449090058     13.22228067616198     13.93486692707005
  H   1.03728959230313     13.86802203010315     13.05712998114041
  H   1.85760768909422     12.63555371364289     14.02547817757008
  H   0.87153555524930     13.86230153893004     14.81444289764369
  C   -0.36945504453988     11.72297429756446     12.35778513961970
  H   0.17662334196999     12.35607411053484     11.65394635348404
  H   -1.39361207698909     11.63867174867669     11.99787828817753
  H   0.06811851309999     10.72669825521359     12.33413930540199
  C   -1.49911270118442     13.37171213092413     13.86493282462540
  H   -1.31683561361077     14.16824151863312     13.13628108704202
  H   -1.55836161914200     13.83389169752221     14.85211620513157
  H   -2.45826897804254     12.91790267157311     13.62221096676170
  C   0.35879574798421      8.75743513600159     17.97125953223989
  C   -0.15265014594372      8.32869585642842     19.25256921799048
  H   0.56759139092157      8.58552999310852     20.03167765982327
  H   -0.30702776074592      7.24829198947419     19.23782516107486
  H   -1.10125407410690      8.83142243502184     19.45170473033097
  C   2.56874456641468     10.61320835505957     12.71662854497366
  C   3.10593948256978     11.09139170948434     11.46378403103393
  H   3.08495602723000     12.18285932174319     11.45732978591319
  H   2.50030504703024     10.70841905796137     10.64045790764759
  H   4.13553316793561     10.74489662637713     11.35369812648116
83
cis hydride intermediate closed shell
  Co  1.72829754563370     10.08306888770388     15.03369518320026
  N   2.55391511545994     11.55026687288358     16.00931909862200
  P   3.50075378354883      8.92361893893254     15.78016894672576
  C   3.88268511364125     11.55974870623064     16.27069288641759
  P   -0.17249720722111     11.28971699568924     15.14370921559341
  N   0.91097623063040      8.63169240689385     14.19159356374681
  C   4.51084610929526     12.58336168900323     16.94410690450738
  H   5.57133611955873     12.54373418272940     17.15002928997130
  C   3.71863445451723     13.65862151145492     17.39637628758555
  N   2.54335194948171     10.70809153902353     13.37844787783234
  C   2.36453525796652     13.65542163399402     17.17981382017398
  H   1.74461456314332     14.47159398221514     17.53343504219741
  C   1.74321515209968     12.57773075815662     16.48237263389084
  C   4.65813305575069     10.34673911142577     15.84206590155920
  H   5.52054542195096     10.18833025423595     16.49067240468452
  H   5.02584443506865     10.47309598865902     14.81849108773104
  C   3.29408581393624      8.31789937689480     17.55046847655240
  C   2.11738980699040      7.33253077972493     17.62032337801796
  H   1.92089554639046      7.10698884767801     18.67284164412093
  H   2.32426210638800      6.39430767680524     17.10747136194014
  H   1.21586638646731      7.77291720449949     17.19233780677142
  C   2.94518251509578      9.53028756054406     18.43231818500933
  H   2.76210648283025      9.16055640052802     19.44561833404055
  H   2.04657508035883     10.03907488015973     18.08160098668541
  H   3.76318716391820     10.25104428561639     18.47555313815710
  C   4.55856322092985      7.66528258231239     18.12457190196958
  H   4.38484660564362      7.46623531608332     19.18673755460684
  H   5.42849724950573      8.32070425847039     18.04630139613366
  H   4.78796260425122      6.71422482756655     17.64448027979000
  C   4.39505612918086      7.64422554317664     14.72804596168672
  C   3.74712825028239      6.26092985459333     14.87900331320033
  H   4.18679463092898      5.59466237157720     14.13069496732970
  H   2.66965151268448      6.29591031264160     14.70945355993897
  H   3.93240241904428      5.82592031080091     15.86071585082438
  C   5.89368595942519      7.55780926771291     15.06056921328679
  H   6.34675275355001      6.82874435006438     14.38086108886786
  H   6.08204906688404      7.22786772723748     16.07998790822507
  H   6.39699950783696      8.51374070978975     14.90445532700704
  C   4.26802340761527      8.07386762494492     13.25879786245935
  H   4.77403126947812      7.32325663247114     12.64420283988197
  H   4.74974758879805      9.03522324360034     13.07473988129611
  H   3.22762159811145      8.13653423057498     12.94208291919751
  C   0.37298930251317     12.51071423645742     16.26112622789478
  H   -0.25297801795744     13.33071301123227     16.59134547178780
  C   -1.68381150797809     10.43974330366620     15.90333348920670
  C   -2.50185380213030      9.63697585947650     14.88426937661932
  H   -3.29337577703693      9.10143808765310     15.41859999456751
  H   -1.88851072982434      8.89785004873613     14.36855265289086
  H   -2.97818481989247     10.27232508297294     14.13853759352179
  C   -1.20249995297975      9.47695752357478     16.99655055135176
  H   -2.07609528941053      9.11193008623151     17.54702061077327
  H   -0.53555501374549      9.97669140333968     17.70358899998275
  H   -0.68226052933788      8.61777682274371     16.57200832274529
  C   -2.58143206162270     11.48563310014317     16.58575497998277
  H   -3.41779449254725     10.96250840781291     17.06094792178049
  H   -2.99189513051471     12.21218785441637     15.88679252456061
  H   -2.03130396591140     12.02127746639628     17.36185687434398
  C   -0.69560131003626     12.15024188689912     13.53466440534141
  C   0.38370928344755     13.21328614955099     13.26618959765532
  H   0.25133471225871     13.59757078001084     12.24931876531389
  H   1.39059551965394     12.81133434865972     13.35583933474713
  H   0.28919985541685     14.04250165324334     13.96866614359238
  C   -0.72259880931607     11.14448429421067     12.37550691336364
  H   -0.93811660607628     11.68058841102044     11.44493886184103
  H   -1.49153667075189     10.38258583886155     12.50732243605279
  H   0.23843328368828     10.64249644862356     12.26450085385313
  C   -2.03664779769274     12.89189479771865     13.61443741903183
  H   -2.16493735833127     13.46511224463598     12.68934142908711
  H   -2.05053399882200     13.59813379897922     14.44753331538272
  H   -2.88938682621331     12.21981414596807     13.70727548836545
  C   0.42746815892972      7.73114510046643     13.66484888473103
  C   -0.17775434105779      6.59698254079542     13.00071403887903
  H   -0.32988222698377      5.79200359066364     13.72202345955220
  H   0.48126324506596      6.24998157069738     12.20259781731405
  H   -1.13946662569590      6.89296579725266     12.57710736545709
  C   3.06327698526829     11.08885586599934     12.42545623180982
  C   3.71221544672860     11.56527256189233     11.22331256492279
  H   4.43565292396786     12.33967298676648     11.48430413003899
  H   2.96401575681727     11.97971149424416     10.54498849265329
  H   4.22769427454979     10.73573380711433     10.73540440802818
  H   1.15337990250444      9.67101489938391     16.28857211985656
  O   4.36664411045548     14.66059887783895     18.05365581109047
  H   3.72480087854878     15.33061070034875     18.33558693559124
  H   0.90133345629203      8.51235910856998     14.69379155658560
